# Supplementary material for: Doubling the known endemic species diversity of New Caledonian armored scale insects (Hemiptera, Diaspididae)
Source: Zookeys. 2018 Aug 16;(782):11–47. doi: 10.3897/zookeys.782.27938 (PMC6160803; doi:10.3897/zookeys.782.27938)
Supplement: XML Treatment for Agrophaspis ansevatae [file zookeys.782.27938-treatment1.xml]

<!DOCTYPE tp:taxon-treatment
  PUBLIC "-//TaxonX//DTD Taxonomic Treatment Publishing DTD v0 20100105//EN" "tax-treatment-NSO.dtd">
<tp:taxon-treatment xmlns:tp="http://www.plazi.org/taxpub"><tp:treatment-meta><kwd-group><label>Taxon classification</label><kwd><named-content xmlns:xlink="http://www.w3.org/1999/xlink" content-type="kingdom">Animalia</named-content></kwd><kwd><named-content xmlns:xlink="http://www.w3.org/1999/xlink" content-type="order">Hemiptera</named-content></kwd><kwd><named-content xmlns:xlink="http://www.w3.org/1999/xlink" content-type="family">Diaspididae</named-content></kwd></kwd-group><mixed-citation publication-type="journal"><person-group><name><surname>Hardy</surname><given-names>Nate B.</given-names></name><name><surname>Williams</surname><given-names>Douglas J.</given-names></name></person-group><article-title>Doubling the known endemic species diversity of New Caledonian armored scale insects (<tp:taxon-name><tp:taxon-name-part taxon-name-part-type="order">Hemiptera</tp:taxon-name-part></tp:taxon-name>, <tp:taxon-name><tp:taxon-name-part taxon-name-part-type="family">Diaspididae</tp:taxon-name-part></tp:taxon-name>)</article-title><source>Zookeys</source><day>16</day><month>8</month><year>2018</year><volume>2018</volume><issue>782</issue><fpage>11</fpage><lpage>47</lpage><pub-id pub-id-type="doi">10.3897/zookeys.782.27938</pub-id></mixed-citation></tp:treatment-meta><tp:nomenclature><tp:taxon-name>
            <tp:taxon-name-part taxon-name-part-type="genus" reg="Agrophaspis">Agrophaspis</tp:taxon-name-part>
            <tp:taxon-name-part taxon-name-part-type="species" reg="ansevatae">ansevatae</tp:taxon-name-part>
            <object-id xmlns:xlink="http://www.w3.org/1999/xlink" content-type="zoobank" xlink:type="simple">http://zoobank.org/53E449E7-B273-4070-B311-1059062CDFC1</object-id>
          </tp:taxon-name><tp:taxon-status xmlns:xlink="http://www.w3.org/1999/xlink" xlink:type="simple">sp. n.</tp:taxon-status><xref ref-type="fig" rid="F1">Figure 1</xref></tp:nomenclature><tp:treatment-sec sec-type="material" id="SECID0EYFAC"><title>Material examined.</title><p><italic>Holotype</italic>: New Caledonia: 1 adult female (0.49 mm long, 0.46 mm wide): <italic>ex</italic> undetermined tree, shore south of Anse Vata, Noumea, 17.viii.1963, leg. SW Brown, SWB accession 252 (<abbrev xmlns:xlink="http://www.w3.org/1999/xlink" content-type="institution" xlink:title="US National Scale Insect Collection in Beltsville, Maryland" id="ABBRID0ECGAC" xlink:type="simple">USNM</abbrev>). <italic>Paratypes</italic>: New Caledonia: 1 adult female, same data as holotype; exuviae of 1 second-instar: on same slide as holotype, SWB accession 252 (<abbrev xmlns:xlink="http://www.w3.org/1999/xlink" content-type="institution" xlink:title="US National Scale Insect Collection in Beltsville, Maryland" id="ABBRID0EJGAC" xlink:type="simple">USNM</abbrev>).</p></tp:treatment-sec><tp:treatment-sec sec-type="description" id="SECID0EOGAC"><title>Description.</title><p><bold>Adult female, n = 2.</bold> Pupillarial. Body 0.38–0.49 mm long, broadest at anterior abdominal segments (0.36–0.46 mm); outline roughly triangular, posterior margin truncate, thorax and head tapering anteriorly.</p><p><italic>Pygidium</italic> truncate, with four long tapering caudal projections, lacking typical lobes and plates. Dorsum with sclerotic patches around and behind anus. Anus circular, near center of pygidium. Venter of pygidium with vulva near center, about as far from posterior margin as anus. No perivulvar pores. Microducts scattered along margin, at least one near base of each caudal projection.</p><p><italic>Prepygidial segments</italic> Venter with microducts along margin of abdominal segments; small setae in submedial and marginal areas of abdomen. No pores present near spiracles. Antennae each with three fleshy setae.</p><p><bold>Puparium (cuticle of second-instar female)</bold> (not illustrated). <italic>Pygidium</italic> with three pairs of lobes, medial lobes each with lateral and medial notch, second and third lobes each with lateral notch; fringed plates between lobes. Macroducts one-barred. Anus near posterior margin, diameter less than width of medial lobe. Margin with many gland tubercles.</p><fig id="F1" position="float" orientation="portrait"><label>Figure 1.</label><caption><p><bold>a</bold> Adult female of <italic><tp:taxon-name><tp:taxon-name-part taxon-name-part-type="genus" reg="Agrophaspis">Agrophaspis</tp:taxon-name-part><tp:taxon-name-part taxon-name-part-type="species" reg="ansevatae">ansevatae</tp:taxon-name-part></tp:taxon-name></italic> sp. n. with <bold>b</bold> enlargement of pygidium.</p></caption><graphic xmlns:xlink="http://www.w3.org/1999/xlink" xlink:href="zookeys-782-011-g001.jpg" id="oo_223639.jpg" position="float" orientation="portrait" xlink:type="simple"/></fig></tp:treatment-sec><tp:treatment-sec sec-type="comments" id="SECID0EEIAC"><title>Comments.</title><p><xref ref-type="bibr" rid="B2">Borchsenius and Williams (1963)</xref> erected the genus <italic><tp:taxon-name><tp:taxon-name-part taxon-name-part-type="genus" reg="Agrophaspis">Agrophaspis</tp:taxon-name-part></tp:taxon-name></italic> by monotypy for the New Caledonian pupillarial species <italic><tp:taxon-name><tp:taxon-name-part taxon-name-part-type="genus" reg="Aonidia">Aonidia</tp:taxon-name-part><tp:taxon-name-part taxon-name-part-type="species" reg="buxtoni">buxtoni</tp:taxon-name-part></tp:taxon-name></italic> Laing. The adult female of that species shares several traits with the adult of <italic><tp:taxon-name><tp:taxon-name-part taxon-name-part-type="genus" reg="Agrophaspis">A.</tp:taxon-name-part><tp:taxon-name-part taxon-name-part-type="species" reg="ansevatae">ansevatae</tp:taxon-name-part></tp:taxon-name></italic>; for example, both lack perivulvar and spiracular pores. Most strikingly, they both lack typical lobes and plates on the pygidium, and have in their place long, tapering caudal projections. In <italic><tp:taxon-name><tp:taxon-name-part taxon-name-part-type="genus" reg="Aonidia">A.</tp:taxon-name-part><tp:taxon-name-part taxon-name-part-type="species" reg="buxtoni">buxtoni</tp:taxon-name-part></tp:taxon-name></italic> there are seven, and each is bifid or trifid. In <italic><tp:taxon-name><tp:taxon-name-part taxon-name-part-type="genus" reg="Agrophaspis">A.</tp:taxon-name-part><tp:taxon-name-part taxon-name-part-type="species" reg="ansevatae">ansevatae</tp:taxon-name-part></tp:taxon-name></italic> there are four. On the holotype, at least one of these also appears to have a slightly bifid apex. The puparia are also similar, but in <italic><tp:taxon-name><tp:taxon-name-part taxon-name-part-type="genus" reg="Agrophaspis">A.</tp:taxon-name-part><tp:taxon-name-part taxon-name-part-type="species" reg="ansevatae">ansevatae</tp:taxon-name-part></tp:taxon-name></italic> the diameter of the anus is less than the width of L1, whereas in <italic><tp:taxon-name><tp:taxon-name-part taxon-name-part-type="genus" reg="Aonidia">A.</tp:taxon-name-part><tp:taxon-name-part taxon-name-part-type="species" reg="buxtoni">buxtoni</tp:taxon-name-part></tp:taxon-name></italic> it is greater than the width of L1.</p></tp:treatment-sec><tp:treatment-sec sec-type="etymology" id="SECID0EXKAC"><title>Etymology.</title><p>The species epithet is taken from the specimens’ provenance, near Ansa Vata.</p></tp:treatment-sec><ref-list><ref id="B2"><mixed-citation xmlns:xlink="http://www.w3.org/1999/xlink" xlink:type="simple"><person-group><name name-style="western"><surname>Borchsenius</surname><given-names>NS</given-names></name><name name-style="western"><surname>Williams</surname><given-names>DJ</given-names></name></person-group> (<year>1963</year>) <article-title>A study of the types of some little-known genera of <tp:taxon-name><tp:taxon-name-part taxon-name-part-type="family">Diaspididae</tp:taxon-name-part></tp:taxon-name> with descriptions of new genera (<tp:taxon-name><tp:taxon-name-part taxon-name-part-type="order">Hemiptera</tp:taxon-name-part></tp:taxon-name>: <tp:taxon-name><tp:taxon-name-part taxon-name-part-type="superfamily">Coccoidea</tp:taxon-name-part></tp:taxon-name>).</article-title><source>British Museum (Natural History) Entomological Bulletin</source><volume>13</volume>: <fpage>353</fpage>–<lpage>394</lpage>.</mixed-citation></ref></ref-list></tp:taxon-treatment>
