# Supplementary material for: Doubling the known endemic species diversity of New Caledonian armored scale insects (Hemiptera, Diaspididae)
Source: Zookeys. 2018 Aug 16;(782):11–47. doi: 10.3897/zookeys.782.27938 (PMC6160803; doi:10.3897/zookeys.782.27938)
Supplement: XML Treatment for Aonidia montikoghis [file zookeys.782.27938-treatment2.xml]

<!DOCTYPE tp:taxon-treatment
  PUBLIC "-//TaxonX//DTD Taxonomic Treatment Publishing DTD v0 20100105//EN" "tax-treatment-NSO.dtd">
<tp:taxon-treatment xmlns:tp="http://www.plazi.org/taxpub"><tp:treatment-meta><kwd-group><label>Taxon classification</label><kwd><named-content xmlns:xlink="http://www.w3.org/1999/xlink" content-type="kingdom">Animalia</named-content></kwd><kwd><named-content xmlns:xlink="http://www.w3.org/1999/xlink" content-type="order">Hemiptera</named-content></kwd><kwd><named-content xmlns:xlink="http://www.w3.org/1999/xlink" content-type="family">Diaspididae</named-content></kwd></kwd-group><mixed-citation publication-type="journal"><person-group><name><surname>Hardy</surname><given-names>Nate B.</given-names></name><name><surname>Williams</surname><given-names>Douglas J.</given-names></name></person-group><article-title>Doubling the known endemic species diversity of New Caledonian armored scale insects (<tp:taxon-name><tp:taxon-name-part taxon-name-part-type="order">Hemiptera</tp:taxon-name-part></tp:taxon-name>, <tp:taxon-name><tp:taxon-name-part taxon-name-part-type="family">Diaspididae</tp:taxon-name-part></tp:taxon-name>)</article-title><source>Zookeys</source><day>16</day><month>8</month><year>2018</year><volume>2018</volume><issue>782</issue><fpage>11</fpage><lpage>47</lpage><pub-id pub-id-type="doi">10.3897/zookeys.782.27938</pub-id></mixed-citation></tp:treatment-meta><tp:nomenclature><tp:taxon-name>
            <tp:taxon-name-part taxon-name-part-type="genus" reg="Aonidia">Aonidia</tp:taxon-name-part>
            <tp:taxon-name-part taxon-name-part-type="species" reg="montikoghis">montikoghis</tp:taxon-name-part>
            <object-id xmlns:xlink="http://www.w3.org/1999/xlink" content-type="zoobank" xlink:type="simple">http://zoobank.org/821958F8-75E4-4DA3-9E25-E76087B4DC8D</object-id>
          </tp:taxon-name><tp:taxon-status xmlns:xlink="http://www.w3.org/1999/xlink" xlink:type="simple">sp. n.</tp:taxon-status><xref ref-type="fig" rid="F2">Figure 2a, b</xref></tp:nomenclature><tp:treatment-sec sec-type="material" id="SECID0EEMAC"><title>Material examined.</title><p><italic>Holotype</italic>: New Caledonia: 1 adult female (0.49 mm long, 0.28 mm wide): <italic>ex</italic> ?<italic><tp:taxon-name><tp:taxon-name-part taxon-name-part-type="genus" reg="Metrosideros">Metrosideros</tp:taxon-name-part></tp:taxon-name></italic> sp., Mt. Koghia [sic], 5.x.1978, leg JS Dugdale, BM 19 13 (<named-content xmlns:xlink="http://www.w3.org/1999/xlink" content-type="dwc:institutional_code" xlink:type="simple">NHMUK</named-content>). <italic>Paratypes</italic>: New Caledonia: 3 adult females and exuviae of 3 second-instars (i.e., puparia) on five slides: same data as holotype, BM 19 13 (<named-content xmlns:xlink="http://www.w3.org/1999/xlink" content-type="dwc:institutional_code" xlink:type="simple">NHMUK</named-content>, <abbrev xmlns:xlink="http://www.w3.org/1999/xlink" content-type="institution" xlink:title="US National Scale Insect Collection in Beltsville, Maryland" id="ABBRID0EBNAC" xlink:type="simple">USNM</abbrev>, <named-content xmlns:xlink="http://www.w3.org/1999/xlink" content-type="dwc:institutional_code" xlink:type="simple">MNHN</named-content>).</p></tp:treatment-sec><tp:treatment-sec sec-type="description" id="SECID0ELNAC"><title>Description.</title><p><bold>Adult female, n = 4.</bold> Pupillarial. Body 0.48–0.51 mm long, broadest at anterior abdominal segments (0.28–0.31 mm); outline roughly fusiform, posterior margin truncate.</p><p><italic>Pygidium</italic> without differentiated lobes. Dorsum of pygidium becoming more sclerotic from anterior to posterior end, membranous patches of cuticle in anterior half, narrow linear furrows of membranous cuticle near and perpendicular to posterior margin. Anus circular (~ 11 μm in diameter), near anterior edge of the pygidium. No ducts detected. Venter of pygidium with vulva in anterior half. No perivulvar pores. A few setae scatted along dorsal and ventral submargin and medial areas.</p><p><italic>Prepygidial segments</italic> Dorsum with fine, hair-like setae, scattered along margin, few also present on medial areas of abdomen. Ducts absent. On venter, small setae in loose longitudinal submedial and submarginal lines across abdominal segments. No ducts or pores present. Antennae each with two fleshy setae. No pores present near spiracles.</p><p><bold>Puparium (cuticle of second-instar female)</bold> (Figure <xref ref-type="fig" rid="F2">2c</xref>). <italic>Pygidium</italic> with only medial lobes, each with lateral notch on apex. Anus circular in anterior half of pygidium. Two-barred macroducts on margin, four on each side, posterior three ducts stemming from distinct pore prominence. A basal sclerosis extending from inner edge of each L1 on each side of body, converging medially to form a triangular carina. One simple gland spine just mesal of second pore prominence, and another just mesal of the third. Few microducts present in submarginal area.</p><fig id="F2" position="float" orientation="portrait"><label>Figure 2.</label><caption><p><bold>a</bold> Adult female of <italic><tp:taxon-name><tp:taxon-name-part taxon-name-part-type="genus" reg="Aonidia">Aonidia</tp:taxon-name-part><tp:taxon-name-part taxon-name-part-type="species" reg="montikoghis">montikoghis</tp:taxon-name-part></tp:taxon-name></italic> sp. n. with enlargements of pygidium of <bold>b</bold> adult and <bold>c</bold> 2<sup>nd</sup>-instar.</p></caption><graphic xmlns:xlink="http://www.w3.org/1999/xlink" xlink:href="zookeys-782-011-g002.jpg" id="oo_223640.jpg" position="float" orientation="portrait" xlink:type="simple"/></fig></tp:treatment-sec><tp:treatment-sec sec-type="comments" id="SECID0ESPAC"><title>Comments.</title><p>The adult female of <italic><tp:taxon-name><tp:taxon-name-part taxon-name-part-type="genus" reg="Aonidia">A.</tp:taxon-name-part><tp:taxon-name-part taxon-name-part-type="species" reg="montikoghis">montikoghis</tp:taxon-name-part></tp:taxon-name></italic> shows little that can be used to make a generic assignment. The second-instar female / puparium is of more use. The pygidium of the second-instar female is most similar to that of the Australian species <italic><tp:taxon-name><tp:taxon-name-part taxon-name-part-type="genus" reg="Alioides">Alioides</tp:taxon-name-part><tp:taxon-name-part taxon-name-part-type="species" reg="tuberculatus">tuberculatus</tp:taxon-name-part></tp:taxon-name></italic> (Laing). That also has (1) a triangular carina diverging from the inner edges of the medial lobes, (2) only the medial pygidial lobes present, (3) two-barred marginal macroducts, each stemming from a distinct pore process, and (4) no other dorsal macroducts on the pygidium (<xref ref-type="bibr" rid="B4">Brimblecombe 1958</xref>). The adult female of <italic><tp:taxon-name><tp:taxon-name-part taxon-name-part-type="genus" reg="Alioides">A.</tp:taxon-name-part><tp:taxon-name-part taxon-name-part-type="species" reg="tuberculatus">tuberculatus</tp:taxon-name-part></tp:taxon-name></italic> is not pupillarial, but unpublished DNA-sequenced based phlogeny estimates recover <italic><tp:taxon-name><tp:taxon-name-part taxon-name-part-type="genus" reg="Alioides">Alioides</tp:taxon-name-part></tp:taxon-name></italic> nested within the pupillarial genus <italic><tp:taxon-name><tp:taxon-name-part taxon-name-part-type="genus" reg="Aonidia">Aonidia</tp:taxon-name-part></tp:taxon-name></italic> (B. Normark pers. comm.). Thus, <italic><tp:taxon-name><tp:taxon-name-part taxon-name-part-type="genus" reg="Aonidia">Aonidia</tp:taxon-name-part></tp:taxon-name></italic> seems to be the best fit for this species.</p></tp:treatment-sec><tp:treatment-sec sec-type="etymology" id="SECID0ETBAE"><title>Etymology.</title><p>The species epithet is taken from the specimens’ provenance, Mount Koghis. It is also meant to reflect that this species, like the type species, is known from a mountain on an island. The name is a noun in apposition.</p></tp:treatment-sec><ref-list><ref id="B4"><mixed-citation xmlns:xlink="http://www.w3.org/1999/xlink" xlink:type="simple"><person-group><name name-style="western"><surname>Brimblecombe</surname><given-names>AR</given-names></name></person-group> (<year>1958</year>) <article-title>Studies of the <tp:taxon-name><tp:taxon-name-part taxon-name-part-type="superfamily">Coccoidea</tp:taxon-name-part></tp:taxon-name>. 7. New designations of some Australian <tp:taxon-name><tp:taxon-name-part taxon-name-part-type="family">Diaspididae</tp:taxon-name-part></tp:taxon-name>.</article-title><source>Queensland Journal of Agricultural Science</source><volume>15</volume>: <fpage>59</fpage>–<lpage>94</lpage>.</mixed-citation></ref></ref-list></tp:taxon-treatment>
