# Supplementary material for: Doubling the known endemic species diversity of New Caledonian armored scale insects (Hemiptera, Diaspididae)
Source: Zookeys. 2018 Aug 16;(782):11–47. doi: 10.3897/zookeys.782.27938 (PMC6160803; doi:10.3897/zookeys.782.27938)
Supplement: XML Treatment for Aonidia pauca [file zookeys.782.27938-treatment3.xml]

<!DOCTYPE tp:taxon-treatment
  PUBLIC "-//TaxonX//DTD Taxonomic Treatment Publishing DTD v0 20100105//EN" "tax-treatment-NSO.dtd">
<tp:taxon-treatment xmlns:tp="http://www.plazi.org/taxpub"><tp:treatment-meta><kwd-group><label>Taxon classification</label><kwd><named-content xmlns:xlink="http://www.w3.org/1999/xlink" content-type="kingdom">Animalia</named-content></kwd><kwd><named-content xmlns:xlink="http://www.w3.org/1999/xlink" content-type="order">Hemiptera</named-content></kwd><kwd><named-content xmlns:xlink="http://www.w3.org/1999/xlink" content-type="family">Diaspididae</named-content></kwd></kwd-group><mixed-citation publication-type="journal"><person-group><name><surname>Hardy</surname><given-names>Nate B.</given-names></name><name><surname>Williams</surname><given-names>Douglas J.</given-names></name></person-group><article-title>Doubling the known endemic species diversity of New Caledonian armored scale insects (<tp:taxon-name><tp:taxon-name-part taxon-name-part-type="order">Hemiptera</tp:taxon-name-part></tp:taxon-name>, <tp:taxon-name><tp:taxon-name-part taxon-name-part-type="family">Diaspididae</tp:taxon-name-part></tp:taxon-name>)</article-title><source>Zookeys</source><day>16</day><month>8</month><year>2018</year><volume>2018</volume><issue>782</issue><fpage>11</fpage><lpage>47</lpage><pub-id pub-id-type="doi">10.3897/zookeys.782.27938</pub-id></mixed-citation></tp:treatment-meta><tp:nomenclature><tp:taxon-name>
            <tp:taxon-name-part taxon-name-part-type="genus" reg="Aonidia">Aonidia</tp:taxon-name-part>
            <tp:taxon-name-part taxon-name-part-type="species" reg="pauca">pauca</tp:taxon-name-part>
            <object-id xmlns:xlink="http://www.w3.org/1999/xlink" content-type="zoobank" xlink:type="simple">http://zoobank.org/49478016-4BCD-465A-A094-6D4BCFE06295</object-id>
          </tp:taxon-name><tp:taxon-status xmlns:xlink="http://www.w3.org/1999/xlink" xlink:type="simple">sp. n.</tp:taxon-status><xref ref-type="fig" rid="F3">Figures 3</xref><xref ref-type="fig" rid="F4">, 4</xref></tp:nomenclature><tp:treatment-sec sec-type="material" id="SECID0EEDAE"><title>Material examined.</title><p><italic>Holotype</italic>: 1 adult female (0.34 mm long, 0.23 mm wide), ex myrtaceous shrub, Mont D’Or, roadside fountain, 24.viii.1963, leg. SW Brown, SWB accession 260 (<abbrev xmlns:xlink="http://www.w3.org/1999/xlink" content-type="institution" xlink:title="US National Scale Insect Collection in Beltsville, Maryland" id="ABBRID0EMDAE" xlink:type="simple">USNM</abbrev>). <italic>Paratypes</italic>: New Caledonia: 3 adult females (1 in mounting medium just outside of cover slip, on right side of slide), 1 second-instar, exuviae of 2 second-instars (i.e., puparia), and exuviae of two first-instars: <italic>ex</italic> unknown host, Yaté, 10.iv.2014, leg. S Cazères, 137-14, COCHE/34/14 (<named-content xmlns:xlink="http://www.w3.org/1999/xlink" content-type="dwc:institutional_code" xlink:type="simple">NHMUK</named-content>).</p></tp:treatment-sec><tp:treatment-sec sec-type="description" id="SECID0E1DAE"><title>Description.</title><p><bold>Adult female, n = 3.</bold> Pupillarial. Body 0.34–0.50 mm long, broadest at metathorax (0.18–0.27 mm); outline roughly fusiform, posterior margin truncate.</p><p><italic>Pygidium</italic> with 3–4 differentiated lobes on each side, but no plates or gland spines. Dorsum of pygidium more sclerotic on posterior than anterior end, membranous patches of cuticle in anterior half. Anus circular (~11 μm in diameter), near anterior edge of the pygidium. Microducts scattered along submargin. No macroducts detected. Venter of pygidium with vulva in anterior half. No perivulvar pores. Distinct transverse ridge present anterior of lobes.</p><p><italic>Prepygidial segments</italic> Dorsum with fine, hair-like setae, scattered along margin. Ducts absent. Conspicuous tubercle on each side of head. On venter, small setae in loose longitudinal submedial and submarginal lines across abdominal segments. A few microducts in marginal areas of abdominal segments. Each anterior spiracle with a cluster of three trilocular pores. Antennae each with two fleshy setae.</p><p><bold>Second-instar female.</bold><italic>Pygidium</italic> with only medial lobes, each with lateral notch. Anus circular in anterior half of pygidium. Large two-barred macroducts on margin, four on each side, posterior three ducts opening into distinct pore prominence. A basal sclerosis extending from inner edge of each L1 on each side of body, converging medially to form a triangular carina. One simple gland spine just mesal of each pore prominence. A few microducts present in submargrinal area.</p><fig id="F3" position="float" orientation="portrait"><label>Figure 3.</label><caption><p><bold>a</bold> Adult female of <italic><tp:taxon-name><tp:taxon-name-part taxon-name-part-type="genus" reg="Aonidia">Aonidia</tp:taxon-name-part><tp:taxon-name-part taxon-name-part-type="species" reg="pauca">pauca</tp:taxon-name-part></tp:taxon-name></italic> sp. n. with <bold>b</bold> enlargement of pygidium.</p></caption><graphic xmlns:xlink="http://www.w3.org/1999/xlink" xlink:href="zookeys-782-011-g003.jpg" id="oo_223641.jpg" position="float" orientation="portrait" xlink:type="simple"/></fig><fig id="F4" position="float" orientation="portrait"><label>Figure 4.</label><caption><p>Second instar of <italic><tp:taxon-name><tp:taxon-name-part taxon-name-part-type="genus" reg="Aonidia">Aonidia</tp:taxon-name-part><tp:taxon-name-part taxon-name-part-type="species" reg="pauca">pauca</tp:taxon-name-part></tp:taxon-name></italic>.</p></caption><graphic xmlns:xlink="http://www.w3.org/1999/xlink" xlink:href="zookeys-782-011-g004.jpg" id="oo_223642.jpg" position="float" orientation="portrait" xlink:type="simple"/></fig></tp:treatment-sec><tp:treatment-sec sec-type="comments" id="SECID0EVGAE"><title>Comments.</title><p>Like the adult female of <italic><tp:taxon-name><tp:taxon-name-part taxon-name-part-type="genus" reg="Aonidia">A.</tp:taxon-name-part><tp:taxon-name-part taxon-name-part-type="species" reg="montikoghis">montikoghis</tp:taxon-name-part></tp:taxon-name></italic>, that of <italic><tp:taxon-name><tp:taxon-name-part taxon-name-part-type="genus" reg="Aonidia">A.</tp:taxon-name-part><tp:taxon-name-part taxon-name-part-type="species" reg="pauca">pauca</tp:taxon-name-part></tp:taxon-name></italic> is bereft of many diagnostic characters. It can be easily distinguished from the former by having well-developed pygidial lobes and tilocular pores near the anterior spiracles.</p></tp:treatment-sec><tp:treatment-sec sec-type="etymology" id="SECID0ERHAE"><title>Etymology.</title><p>The specific name <italic>pauca</italic> is the Latin feminine adjective <italic>paucus</italic>, meaning few and referring to the simplicity of the morphology of the adult female.</p></tp:treatment-sec></tp:taxon-treatment>
