# Supplementary material for: Doubling the known endemic species diversity of New Caledonian armored scale insects (Hemiptera, Diaspididae)
Source: Zookeys. 2018 Aug 16;(782):11–47. doi: 10.3897/zookeys.782.27938 (PMC6160803; doi:10.3897/zookeys.782.27938)
Supplement: XML Treatment for Fernaldanna whita [file zookeys.782.27938-treatment4.xml]

<!DOCTYPE tp:taxon-treatment
  PUBLIC "-//TaxonX//DTD Taxonomic Treatment Publishing DTD v0 20100105//EN" "tax-treatment-NSO.dtd">
<tp:taxon-treatment xmlns:tp="http://www.plazi.org/taxpub"><tp:treatment-meta><kwd-group><label>Taxon classification</label><kwd><named-content xmlns:xlink="http://www.w3.org/1999/xlink" content-type="kingdom">Animalia</named-content></kwd><kwd><named-content xmlns:xlink="http://www.w3.org/1999/xlink" content-type="order">Hemiptera</named-content></kwd><kwd><named-content xmlns:xlink="http://www.w3.org/1999/xlink" content-type="family">Diaspididae</named-content></kwd></kwd-group><mixed-citation publication-type="journal"><person-group><name><surname>Hardy</surname><given-names>Nate B.</given-names></name><name><surname>Williams</surname><given-names>Douglas J.</given-names></name></person-group><article-title>Doubling the known endemic species diversity of New Caledonian armored scale insects (<tp:taxon-name><tp:taxon-name-part taxon-name-part-type="order">Hemiptera</tp:taxon-name-part></tp:taxon-name>, <tp:taxon-name><tp:taxon-name-part taxon-name-part-type="family">Diaspididae</tp:taxon-name-part></tp:taxon-name>)</article-title><source>Zookeys</source><day>16</day><month>8</month><year>2018</year><volume>2018</volume><issue>782</issue><fpage>11</fpage><lpage>47</lpage><pub-id pub-id-type="doi">10.3897/zookeys.782.27938</pub-id></mixed-citation></tp:treatment-meta><tp:nomenclature><tp:taxon-name>
            <tp:taxon-name-part taxon-name-part-type="genus" reg="Fernaldanna">Fernaldanna</tp:taxon-name-part>
            <tp:taxon-name-part taxon-name-part-type="species" reg="whita">whita</tp:taxon-name-part>
            <object-id xmlns:xlink="http://www.w3.org/1999/xlink" content-type="zoobank" xlink:type="simple">http://zoobank.org/7947E043-AB40-498D-A6B5-134FF317825B</object-id>
          </tp:taxon-name><tp:taxon-status xmlns:xlink="http://www.w3.org/1999/xlink" xlink:type="simple">sp. n.</tp:taxon-status><xref ref-type="fig" rid="F5">Figure 5</xref></tp:nomenclature><tp:treatment-sec sec-type="material" id="SECID0ELJAE"><title>Material examined.</title><p><italic>Holotype</italic>: New Caledonia: 1 adult female (0.84 mm long, 0.28 mm wide): <italic>ex</italic> undetermined host, Whita River area, 5.ix.1963, SW Brown, SWB accession 270 (<abbrev xmlns:xlink="http://www.w3.org/1999/xlink" content-type="institution" xlink:title="US National Scale Insect Collection in Beltsville, Maryland" id="ABBRID0EVJAE" xlink:type="simple">USNM</abbrev>).</p></tp:treatment-sec><tp:treatment-sec sec-type="description" id="SECID0E1JAE"><title>Description.</title><p><bold>Adult female, n = 1.</bold> Body of holotype 0.84 mm long, broadest at metathorax (0.28 mm); body outline elongate.</p><p><italic>Pygidium</italic> longer than wide; with two distinct lobes on each side. Median lobes wider than long, each with slightly rounded apex. L2 much wider (~2×) than L1. Pygidial margin anterior to L2 serrate, with narrow sclerotic straps. Distinct paraphyses not discerned. No plates between median lobes or between L1 and L2; one fringed plate lateral of L2. Anus in anterior third of pygidium. Dorsal macroducts two-barred, restricted to margin and submargin; one arising from pore prominence adjacent to medial base of L2, one in pore furrow above lateral subunit of L2, seven anterior of L2. Dorsum with distinct patches of sclerotic cuticle, one large medial patch broadest just anterior of anus, tapering caudally; 2–3 marginal patches and one near anterolateral corner of medial patch. Venter of pygidium with vulva close to level of anus. Perivulvar pores ~5 μm in diameter, in two distinct groups (anteromedial and anterolateral groups confluent on holotype); ~10 in posterolateral group, ~10 anterolateral and anteromedial of vulva.</p><p><italic>Pre-pygidial segments.</italic> Dorsum with few, fine, hair-like setae along anterior margin of head and a few on submargin and medial areas of thorax and anterior abdominal segments. On venter, small macroducts scattered along margin and submargin, few in medial areas of meso-, meta-thorax, and anterior abdominal segments. Abdomen with fine, minute setae on submedian and margin of segments just anterior of pygidium. Antenna with one long fleshy seta. Anterior spiracle with 2–3 quinquelocular pores. Posterior spiracle without pores.</p><fig id="F5" position="float" orientation="portrait"><label>Figure 5.</label><caption><p><bold>a</bold> Adult female of <italic><tp:taxon-name><tp:taxon-name-part taxon-name-part-type="genus" reg="Fernaldanna">Fernaldanna</tp:taxon-name-part><tp:taxon-name-part taxon-name-part-type="species" reg="whita">whita</tp:taxon-name-part></tp:taxon-name></italic> sp. n. with <bold>b</bold> enlargement of pygidium.</p></caption><graphic xmlns:xlink="http://www.w3.org/1999/xlink" xlink:href="zookeys-782-011-g005.jpg" id="oo_223643.jpg" position="float" orientation="portrait" xlink:type="simple"/></fig></tp:treatment-sec><tp:treatment-sec sec-type="comments" id="SECID0E3LAE"><title>Comments.</title><p>The genus <italic><tp:taxon-name><tp:taxon-name-part taxon-name-part-type="genus" reg="Fernaldanna">Fernaldanna</tp:taxon-name-part></tp:taxon-name></italic> MacGillivrary (1921), previously contained only the type species <italic><tp:taxon-name><tp:taxon-name-part taxon-name-part-type="genus" reg="Fernaldanna">F.</tp:taxon-name-part><tp:taxon-name-part taxon-name-part-type="species" reg="indentata">indentata</tp:taxon-name-part></tp:taxon-name></italic> (Green), described from Australia on an unidentified host. The pygidium of the adult female of the type species shares several features with that of <italic><tp:taxon-name><tp:taxon-name-part taxon-name-part-type="genus" reg="Fernaldanna">F.</tp:taxon-name-part><tp:taxon-name-part taxon-name-part-type="species" reg="whita">whita</tp:taxon-name-part></tp:taxon-name></italic>: (1) few or no plates; (2) two pairs of lobes, L1 with rounded apex, L2 broader than long and much broader than L1; (3) one marginal macroduct between L1 and L2, one at lateral base of L2, and a few more anterior. In <italic><tp:taxon-name><tp:taxon-name-part taxon-name-part-type="genus" reg="Fernaldanna">F.</tp:taxon-name-part><tp:taxon-name-part taxon-name-part-type="species" reg="indentata">indentata</tp:taxon-name-part></tp:taxon-name></italic> pygidial plates are completely absent; in <italic><tp:taxon-name><tp:taxon-name-part taxon-name-part-type="genus" reg="Fernaldanna">F.</tp:taxon-name-part><tp:taxon-name-part taxon-name-part-type="species" reg="whita">whita</tp:taxon-name-part></tp:taxon-name></italic> there is just one plate laterad of L2. Both species have pores near the anterior spiracle, but only <italic><tp:taxon-name><tp:taxon-name-part taxon-name-part-type="genus" reg="Fernaldanna">F.</tp:taxon-name-part><tp:taxon-name-part taxon-name-part-type="species" reg="whita">whita</tp:taxon-name-part></tp:taxon-name></italic> has pervivular pores. The adult female of <italic><tp:taxon-name><tp:taxon-name-part taxon-name-part-type="genus" reg="Fernaldanna">F.</tp:taxon-name-part><tp:taxon-name-part taxon-name-part-type="species" reg="indentata">indentata</tp:taxon-name-part></tp:taxon-name></italic> is pupillarial. We are not sure if the same is true of <italic><tp:taxon-name><tp:taxon-name-part taxon-name-part-type="genus" reg="Fernaldanna">F.</tp:taxon-name-part><tp:taxon-name-part taxon-name-part-type="species" reg="whita">whita</tp:taxon-name-part></tp:taxon-name></italic>.</p></tp:treatment-sec><tp:treatment-sec sec-type="etymology" id="SECID0EWOAE"><title>Etymology.</title><p>The species epithet is taken from its provenance, the Whita River area. It is a noun in apposition.</p></tp:treatment-sec></tp:taxon-treatment>
