# Supplementary material for: Doubling the known endemic species diversity of New Caledonian armored scale insects (Hemiptera, Diaspididae)
Source: Zookeys. 2018 Aug 16;(782):11–47. doi: 10.3897/zookeys.782.27938 (PMC6160803; doi:10.3897/zookeys.782.27938)
Supplement: XML Treatment for Greeniella casuarinae [file zookeys.782.27938-treatment6.xml]

<!DOCTYPE tp:taxon-treatment
  PUBLIC "-//TaxonX//DTD Taxonomic Treatment Publishing DTD v0 20100105//EN" "tax-treatment-NSO.dtd">
<tp:taxon-treatment xmlns:tp="http://www.plazi.org/taxpub"><tp:treatment-meta><kwd-group><label>Taxon classification</label><kwd><named-content xmlns:xlink="http://www.w3.org/1999/xlink" content-type="kingdom">Animalia</named-content></kwd><kwd><named-content xmlns:xlink="http://www.w3.org/1999/xlink" content-type="order">Hemiptera</named-content></kwd><kwd><named-content xmlns:xlink="http://www.w3.org/1999/xlink" content-type="family">Diaspididae</named-content></kwd></kwd-group><mixed-citation publication-type="journal"><person-group><name><surname>Hardy</surname><given-names>Nate B.</given-names></name><name><surname>Williams</surname><given-names>Douglas J.</given-names></name></person-group><article-title>Doubling the known endemic species diversity of New Caledonian armored scale insects (<tp:taxon-name><tp:taxon-name-part taxon-name-part-type="order">Hemiptera</tp:taxon-name-part></tp:taxon-name>, <tp:taxon-name><tp:taxon-name-part taxon-name-part-type="family">Diaspididae</tp:taxon-name-part></tp:taxon-name>)</article-title><source>Zookeys</source><day>16</day><month>8</month><year>2018</year><volume>2018</volume><issue>782</issue><fpage>11</fpage><lpage>47</lpage><pub-id pub-id-type="doi">10.3897/zookeys.782.27938</pub-id></mixed-citation></tp:treatment-meta><tp:nomenclature><tp:taxon-name>
            <tp:taxon-name-part taxon-name-part-type="genus" reg="Greeniella">Greeniella</tp:taxon-name-part>
            <tp:taxon-name-part taxon-name-part-type="species" reg="casuarinae">casuarinae</tp:taxon-name-part>
            <object-id xmlns:xlink="http://www.w3.org/1999/xlink" content-type="zoobank" xlink:type="simple">http://zoobank.org/E2FCD996-4725-45DB-8996-F7DE71F58504</object-id>
          </tp:taxon-name><tp:taxon-status xmlns:xlink="http://www.w3.org/1999/xlink" xlink:type="simple">sp. n.</tp:taxon-status><xref ref-type="fig" rid="F7">Figure 7</xref></tp:nomenclature><tp:treatment-sec sec-type="material" id="SECID0EHZAE"><title>Material examined.</title><p><italic>Holotype</italic>: New Caledonia: 1 adult female (0.43 mm long, 0.36 mm wide): <italic>ex <tp:taxon-name><tp:taxon-name-part taxon-name-part-type="genus">Casuarina</tp:taxon-name-part></tp:taxon-name></italic> sp., near Yaté Dam, 3.ix.1963, SW Brown, SWB accession 267 (<abbrev xmlns:xlink="http://www.w3.org/1999/xlink" content-type="institution" xlink:title="US National Scale Insect Collection in Beltsville, Maryland" id="ABBRID0EWZAE" xlink:type="simple">USNM</abbrev>).</p></tp:treatment-sec><tp:treatment-sec sec-type="description" id="SECID0E2ZAE"><title>Description.</title><p><bold>Adult female, n = 1.</bold> Presumed pupillarial. Body of holotype 0.43 mm long, broadest at anterior abdominal segments (0.36 mm); body outline circular, with slight constriction at head.</p><p><italic>Pygidium</italic> truncate, without dorsal macroducts, typical lobes, or plates; with six projections, each subtriangular, slightly bifid at apex. Anus circular, in posterior half of pygidium. Venter with vulva in posterior half, at level of anus. Perivulvar pores absent. Microducts scattered along posterior margin.</p><p><italic>Pre-pygidial segments.</italic> Microducts scattered along margin of anterior abdominal segments, meta- and mesothorax. Fine setae in distinct submedial and marginal series; setae not detected on head and thorax. Antennae each with two long setae. Spiracles without pores.</p><fig id="F7" position="float" orientation="portrait"><label>Figure 7.</label><caption><p><bold>a</bold> Adult female of <italic><tp:taxon-name><tp:taxon-name-part taxon-name-part-type="genus" reg="Greeniella">Greeniella</tp:taxon-name-part><tp:taxon-name-part taxon-name-part-type="species" reg="casuarinae">casuarinae</tp:taxon-name-part></tp:taxon-name></italic> sp. n. with <bold>b</bold> enlargement of pygidium.</p></caption><graphic xmlns:xlink="http://www.w3.org/1999/xlink" xlink:href="zookeys-782-011-g007.jpg" id="oo_223645.jpg" position="float" orientation="portrait" xlink:type="simple"/></fig></tp:treatment-sec><tp:treatment-sec sec-type="comments" id="SECID0EL2AE"><title>Comments.</title><p>Before this work, the genus <italic><tp:taxon-name><tp:taxon-name-part taxon-name-part-type="genus" reg="Greeniella">Greeniella</tp:taxon-name-part></tp:taxon-name></italic><xref ref-type="bibr" rid="B6">Cockerell (1897)</xref> contained 14 valid species, all but two occurring in southern Asia. The exceptions are two Australian species, <italic><tp:taxon-name><tp:taxon-name-part taxon-name-part-type="genus" reg="Greeniella">G.</tp:taxon-name-part><tp:taxon-name-part taxon-name-part-type="species" reg="capitata">capitata</tp:taxon-name-part></tp:taxon-name></italic> Brimblecombe and <italic><tp:taxon-name><tp:taxon-name-part taxon-name-part-type="genus" reg="Greeniella">G.</tp:taxon-name-part><tp:taxon-name-part taxon-name-part-type="species" reg="ornata">ornata</tp:taxon-name-part></tp:taxon-name></italic> Brimblecombe. The defining feature for the group is that the pupillarial adult females have unusual pygidia, with caudal projections in addition to or instead of the normal lobes and plates. Nevertheless, the taxonomy of pupillarial armored scale insect species undoubtedly needs sorting, and the boundaries between the genera <italic><tp:taxon-name><tp:taxon-name-part taxon-name-part-type="genus" reg="Greeniella">Greeniella</tp:taxon-name-part></tp:taxon-name></italic>, <italic><tp:taxon-name><tp:taxon-name-part taxon-name-part-type="genus" reg="Eugreeniella">Eugreeniella</tp:taxon-name-part></tp:taxon-name></italic>, and <italic><tp:taxon-name><tp:taxon-name-part taxon-name-part-type="genus" reg="Aonidia">Aonidia</tp:taxon-name-part></tp:taxon-name></italic> are blurry (B. B. Normark pers. comm.). The adult female of <italic><tp:taxon-name><tp:taxon-name-part taxon-name-part-type="genus" reg="Greeniella">G.</tp:taxon-name-part><tp:taxon-name-part taxon-name-part-type="species" reg="casuarinae">casuarinae</tp:taxon-name-part></tp:taxon-name></italic> is unique in having six short, sub-triangular, bifid caudal projections.</p></tp:treatment-sec><tp:treatment-sec sec-type="etymology" id="SECID0ES4AE"><title>Etymology.</title><p>The species epithet is taken from the genus name of the host.</p></tp:treatment-sec><ref-list><ref id="B6"><mixed-citation xmlns:xlink="http://www.w3.org/1999/xlink" xlink:type="simple"><person-group><name name-style="western"><surname>Cockerell</surname><given-names>TDA</given-names></name></person-group> (<year>1897</year>) <article-title>The San Jose scale and its nearest allies.</article-title><source>United States Department of Agriculture, Division of Entomology, Technical Series</source><volume>6</volume>: <fpage>1</fpage>–<lpage>31</lpage>.</mixed-citation></ref></ref-list></tp:taxon-treatment>
