# Supplementary material for: Doubling the known endemic species diversity of New Caledonian armored scale insects (Hemiptera, Diaspididae)
Source: Zookeys. 2018 Aug 16;(782):11–47. doi: 10.3897/zookeys.782.27938 (PMC6160803; doi:10.3897/zookeys.782.27938)
Supplement: XML Treatment for Greeniella dacrydiae [file zookeys.782.27938-treatment7.xml]

<!DOCTYPE tp:taxon-treatment
  PUBLIC "-//TaxonX//DTD Taxonomic Treatment Publishing DTD v0 20100105//EN" "tax-treatment-NSO.dtd">
<tp:taxon-treatment xmlns:tp="http://www.plazi.org/taxpub"><tp:treatment-meta><kwd-group><label>Taxon classification</label><kwd><named-content xmlns:xlink="http://www.w3.org/1999/xlink" content-type="kingdom">Animalia</named-content></kwd><kwd><named-content xmlns:xlink="http://www.w3.org/1999/xlink" content-type="order">Hemiptera</named-content></kwd><kwd><named-content xmlns:xlink="http://www.w3.org/1999/xlink" content-type="family">Diaspididae</named-content></kwd></kwd-group><mixed-citation publication-type="journal"><person-group><name><surname>Hardy</surname><given-names>Nate B.</given-names></name><name><surname>Williams</surname><given-names>Douglas J.</given-names></name></person-group><article-title>Doubling the known endemic species diversity of New Caledonian armored scale insects (<tp:taxon-name><tp:taxon-name-part taxon-name-part-type="order">Hemiptera</tp:taxon-name-part></tp:taxon-name>, <tp:taxon-name><tp:taxon-name-part taxon-name-part-type="family">Diaspididae</tp:taxon-name-part></tp:taxon-name>)</article-title><source>Zookeys</source><day>16</day><month>8</month><year>2018</year><volume>2018</volume><issue>782</issue><fpage>11</fpage><lpage>47</lpage><pub-id pub-id-type="doi">10.3897/zookeys.782.27938</pub-id></mixed-citation></tp:treatment-meta><tp:nomenclature><tp:taxon-name>
            <tp:taxon-name-part taxon-name-part-type="genus" reg="Greeniella">Greeniella</tp:taxon-name-part>
            <tp:taxon-name-part taxon-name-part-type="species" reg="dacrydiae">dacrydiae</tp:taxon-name-part>
            <object-id xmlns:xlink="http://www.w3.org/1999/xlink" content-type="zoobank" xlink:type="simple">http://zoobank.org/50D7573E-59B7-4901-8F77-EE3EB25290AD</object-id>
          </tp:taxon-name><tp:taxon-status xmlns:xlink="http://www.w3.org/1999/xlink" xlink:type="simple">sp. n.</tp:taxon-status><xref ref-type="fig" rid="F8">Figures 8</xref><xref ref-type="fig" rid="F9">, 9</xref></tp:nomenclature><tp:treatment-sec sec-type="material" id="SECID0ED6AE"><title>Material examined.</title><p><italic>Holotype</italic>: New Caledonia: 1 adult female (0.49 mm long, 0.38 mm wide): <italic>ex Dacrydium auricarioides</italic> [sic; the correct spelling of the epithet is <italic>araucarioides</italic>], 5 miles north of Yaté Dam Lake, 5.ix.1963, SW Brown, SWB accession 275 (<abbrev xmlns:xlink="http://www.w3.org/1999/xlink" content-type="institution" xlink:title="US National Scale Insect Collection in Beltsville, Maryland" id="ABBRID0EP6AE" xlink:type="simple">USNM</abbrev>). <italic>Paratype</italic>: New Caledonia: 1 second-instar exuviae: on same slide as holotype, SWB accession 275 (<abbrev xmlns:xlink="http://www.w3.org/1999/xlink" content-type="institution" xlink:title="US National Scale Insect Collection in Beltsville, Maryland" id="ABBRID0EW6AE" xlink:type="simple">USNM</abbrev>).</p></tp:treatment-sec><tp:treatment-sec sec-type="description" id="SECID0E26AE"><title>Description.</title><p><bold>Adult female, n = 1.</bold> Pupillarial. Body of holotype 0.49 mm long, broadest at meta-thorax and anterior abdominal segments (0.38 mm); body outline ovoid, with slight constriction at head.</p><p><italic>Pygidium</italic> truncate, without dorsal macroducts, or typical lobes and plates; with ~20 short papilliform projections. Anus circular, in anterior half of pygidium. Venter with vulva in posterior half, well behind anus. Perivulvar pores absent. Microducts scattered along posterior margin and submedial areas.</p><p><italic>Pre-pygidial segments.</italic> Dorsum with few setae along margin. Venter with microducts scattered across abdominal segments, in clusters around each spiracle. Fine setae in distinct submedial and marginal series. Antennae each with one long setae. Spiracles without pores.</p><p><bold>Second-instar female.</bold><italic>Pygidium</italic> with three lobes on each side; L1 longer than wide, parallel-sided, apex oblique; L2 and L3 sub-triangular, with oblique caudal edge, medial margin much longer than lateral margin. Two simple gland spines in each interlobal space, and lateral of L3. Marginal two-barred macroducts with thick sclerotization around orifice; one between L1 and L2, L2 and L3, and laterad of L3; longer slenderer macroduct arising from base of each marginal gland spine. Anus circular, near middle of pygidium.</p><fig id="F8" position="float" orientation="portrait"><label>Figure 8.</label><caption><p><bold>a</bold> Adult female of <italic><tp:taxon-name><tp:taxon-name-part taxon-name-part-type="genus" reg="Greeniella">Greeniella</tp:taxon-name-part><tp:taxon-name-part taxon-name-part-type="species" reg="dacrydiae">dacrydiae</tp:taxon-name-part></tp:taxon-name></italic> sp. n. with <bold>b</bold> enlargement of pygidium.</p></caption><graphic xmlns:xlink="http://www.w3.org/1999/xlink" xlink:href="zookeys-782-011-g008.jpg" id="oo_223646.jpg" position="float" orientation="portrait" xlink:type="simple"/></fig><fig id="F9" position="float" orientation="portrait"><label>Figure 9.</label><caption><p>Pygidium of 2<sup>nd</sup> instar of <italic><tp:taxon-name><tp:taxon-name-part taxon-name-part-type="genus" reg="Greeniella">Greeniella</tp:taxon-name-part><tp:taxon-name-part taxon-name-part-type="species" reg="dacrydiae">dacrydiae</tp:taxon-name-part></tp:taxon-name></italic> sp. n.</p></caption><graphic xmlns:xlink="http://www.w3.org/1999/xlink" xlink:href="zookeys-782-011-g009.jpg" id="oo_223647.jpg" position="float" orientation="portrait" xlink:type="simple"/></fig></tp:treatment-sec><tp:treatment-sec sec-type="comments" id="SECID0EHCAG"><title>Comments.</title><p>The adult female of <italic><tp:taxon-name><tp:taxon-name-part taxon-name-part-type="genus" reg="Greeniella">G.</tp:taxon-name-part><tp:taxon-name-part taxon-name-part-type="species" reg="dacrydiae">dacrydiae</tp:taxon-name-part></tp:taxon-name></italic> can be easily distinguished from those of other described species by the ~20 papilliform projects along the truncate posterior margin of the pygidium. See comments under <italic><tp:taxon-name><tp:taxon-name-part taxon-name-part-type="genus" reg="Greeniella">G.</tp:taxon-name-part><tp:taxon-name-part taxon-name-part-type="species" reg="casuarinae">casuarinae</tp:taxon-name-part></tp:taxon-name></italic> for further discussion of genus assignment.</p></tp:treatment-sec></tp:taxon-treatment>
