# Supplementary material for: Doubling the known endemic species diversity of New Caledonian armored scale insects (Hemiptera, Diaspididae)
Source: Zookeys. 2018 Aug 16;(782):11–47. doi: 10.3897/zookeys.782.27938 (PMC6160803; doi:10.3897/zookeys.782.27938)
Supplement: XML Treatment for Leptaspis [file zookeys.782.27938-treatment9.xml]

<!DOCTYPE tp:taxon-treatment
  PUBLIC "-//TaxonX//DTD Taxonomic Treatment Publishing DTD v0 20100105//EN" "tax-treatment-NSO.dtd">
<tp:taxon-treatment xmlns:tp="http://www.plazi.org/taxpub"><tp:treatment-meta><kwd-group><label>Taxon classification</label><kwd><named-content xmlns:xlink="http://www.w3.org/1999/xlink" content-type="kingdom">Animalia</named-content></kwd><kwd><named-content xmlns:xlink="http://www.w3.org/1999/xlink" content-type="order">Hemiptera</named-content></kwd><kwd><named-content xmlns:xlink="http://www.w3.org/1999/xlink" content-type="family">Diaspididae</named-content></kwd></kwd-group><mixed-citation publication-type="journal"><person-group><name><surname>Hardy</surname><given-names>Nate B.</given-names></name><name><surname>Williams</surname><given-names>Douglas J.</given-names></name></person-group><article-title>Doubling the known endemic species diversity of New Caledonian armored scale insects (<tp:taxon-name><tp:taxon-name-part taxon-name-part-type="order">Hemiptera</tp:taxon-name-part></tp:taxon-name>, <tp:taxon-name><tp:taxon-name-part taxon-name-part-type="family">Diaspididae</tp:taxon-name-part></tp:taxon-name>)</article-title><source>Zookeys</source><day>16</day><month>8</month><year>2018</year><volume>2018</volume><issue>782</issue><fpage>11</fpage><lpage>47</lpage><pub-id pub-id-type="doi">10.3897/zookeys.782.27938</pub-id></mixed-citation></tp:treatment-meta><tp:nomenclature><tp:taxon-name>
            <tp:taxon-name-part taxon-name-part-type="genus" reg="Leptaspis">Leptaspis</tp:taxon-name-part>
            <object-id xmlns:xlink="http://www.w3.org/1999/xlink" content-type="zoobank" xlink:type="simple">http://zoobank.org/2D39CBD6-EA5C-4742-A3EB-E08F8E45DCD2</object-id>
          </tp:taxon-name><tp:taxon-status xmlns:xlink="http://www.w3.org/1999/xlink" xlink:type="simple">gen. n.</tp:taxon-status></tp:nomenclature><tp:treatment-sec sec-type="type species" id="SECID0EDQAG"><title>Type species.</title><p><italic><tp:taxon-name><tp:taxon-name-part taxon-name-part-type="genus" reg="Leptaspis">Leptaspis</tp:taxon-name-part><tp:taxon-name-part taxon-name-part-type="species" reg="pege">pege</tp:taxon-name-part></tp:taxon-name></italic> sp. n. by monotypy and original designation.</p></tp:treatment-sec><tp:treatment-sec sec-type="diagnosis" id="SECID0EUQAG"><title>Diagnosis.</title><p>A pupillarial genus. Adult female with body outline elongate, nearly four times as long as wide. Pygidium without lobes, plates or macroducts. Perivulvar and perispiracular pores absent. Gland tubercles in marginal series. Eye a subcircular disk on dorsal submargin lateral of antenna. Antenna with one long fleshy seta. Second-instar female with three pairs of pygidial lobes, fimbriate plates, and slender one-barred macroducts. Anus at anterior end of medial furrow delimited by sclerotic carinae.</p></tp:treatment-sec><tp:treatment-sec sec-type="comments" id="SECID0EZQAG"><title>Comments.</title><p>As has been done many times before, we erect a new monotypic genus for a pupillarial species with no obvious taxonomic affinity. In this case, the adult female has the unusual combination of gland tubercles and anterior spiracles without pores. Pupillarial life histories have evolved repeatedly in armored scale insects (<xref ref-type="bibr" rid="B1">Andersen et al. 2010</xref>) and have spurred extensively parallel evolution of a variety of morphological reductions. Some features of the new genus are similar to those of <italic><tp:taxon-name><tp:taxon-name-part taxon-name-part-type="genus" reg="Neoleucaspis">Neoleucaspis</tp:taxon-name-part></tp:taxon-name></italic> Green described from India, but the latter genus possesses a series of lobe-like structures around the pygidial margin and lacks gland tubercles. Moreover, the lobes of the second-instar of <italic><tp:taxon-name><tp:taxon-name-part taxon-name-part-type="genus" reg="Neoleucaspis">Neoleucaspis</tp:taxon-name-part></tp:taxon-name></italic> are pointed whereas the lobes of the new genus are rounded. Because the genus is monotypic, the description of the type species also describes the genus.</p></tp:treatment-sec><ref-list><ref id="B1"><mixed-citation xmlns:xlink="http://www.w3.org/1999/xlink" xlink:type="simple"><person-group><name name-style="western"><surname>Andersen</surname><given-names>JC</given-names></name><name name-style="western"><surname>Wu</surname><given-names>J</given-names></name><name name-style="western"><surname>Gruwell</surname><given-names>ME</given-names></name><name name-style="western"><surname>Gwiazdowski</surname><given-names>R</given-names></name><name name-style="western"><surname>Santana</surname><given-names>SE</given-names></name><name name-style="western"><surname>Feliciano</surname><given-names>NM</given-names></name><name name-style="western"><surname>Morse</surname><given-names>GE</given-names></name><name name-style="western"><surname>Normark</surname><given-names>BB</given-names></name></person-group> (<year>2010</year>) <article-title>A phylogenetic analysis of armored scale insects (<tp:taxon-name><tp:taxon-name-part taxon-name-part-type="order">Hemiptera</tp:taxon-name-part></tp:taxon-name>: <tp:taxon-name><tp:taxon-name-part taxon-name-part-type="family">Diaspididae</tp:taxon-name-part></tp:taxon-name>), based upon nuclear, mitochondrial, and endosymbiont gene sequences.</article-title><source>Molecular Phylogenetics and Evolution</source><volume>57</volume>: <fpage>992</fpage>–<lpage>1003</lpage>. <ext-link xlink:type="simple" ext-link-type="doi" xlink:href="10.1016/j.ympev.2010.05.002">https://doi.org/10.1016/j.ympev.2010.05.002</ext-link></mixed-citation></ref></ref-list></tp:taxon-treatment>
