# Supplementary material for: Doubling the known endemic species diversity of New Caledonian armored scale insects (Hemiptera, Diaspididae)
Source: Zookeys. 2018 Aug 16;(782):11–47. doi: 10.3897/zookeys.782.27938 (PMC6160803; doi:10.3897/zookeys.782.27938)
Supplement: XML Treatment for Leucaspis montikoghis [file zookeys.782.27938-treatment11.xml]

<!DOCTYPE tp:taxon-treatment
  PUBLIC "-//TaxonX//DTD Taxonomic Treatment Publishing DTD v0 20100105//EN" "tax-treatment-NSO.dtd">
<tp:taxon-treatment xmlns:tp="http://www.plazi.org/taxpub"><tp:treatment-meta><kwd-group><label>Taxon classification</label><kwd><named-content xmlns:xlink="http://www.w3.org/1999/xlink" content-type="kingdom">Animalia</named-content></kwd><kwd><named-content xmlns:xlink="http://www.w3.org/1999/xlink" content-type="order">Hemiptera</named-content></kwd><kwd><named-content xmlns:xlink="http://www.w3.org/1999/xlink" content-type="family">Diaspididae</named-content></kwd></kwd-group><mixed-citation publication-type="journal"><person-group><name><surname>Hardy</surname><given-names>Nate B.</given-names></name><name><surname>Williams</surname><given-names>Douglas J.</given-names></name></person-group><article-title>Doubling the known endemic species diversity of New Caledonian armored scale insects (<tp:taxon-name><tp:taxon-name-part taxon-name-part-type="order">Hemiptera</tp:taxon-name-part></tp:taxon-name>, <tp:taxon-name><tp:taxon-name-part taxon-name-part-type="family">Diaspididae</tp:taxon-name-part></tp:taxon-name>)</article-title><source>Zookeys</source><day>16</day><month>8</month><year>2018</year><volume>2018</volume><issue>782</issue><fpage>11</fpage><lpage>47</lpage><pub-id pub-id-type="doi">10.3897/zookeys.782.27938</pub-id></mixed-citation></tp:treatment-meta><tp:nomenclature><tp:taxon-name>
            <tp:taxon-name-part taxon-name-part-type="genus" reg="Leucaspis">Leucaspis</tp:taxon-name-part>
            <tp:taxon-name-part taxon-name-part-type="species" reg="montikoghis">montikoghis</tp:taxon-name-part>
            <object-id xmlns:xlink="http://www.w3.org/1999/xlink" content-type="zoobank" xlink:type="simple">http://zoobank.org/4B28BBB5-529C-4A9D-8C89-1BDBD7A5A0DB</object-id>
          </tp:taxon-name><tp:taxon-status xmlns:xlink="http://www.w3.org/1999/xlink" xlink:type="simple">sp. n.</tp:taxon-status><xref ref-type="fig" rid="F12">Figure 12</xref></tp:nomenclature><tp:treatment-sec sec-type="material" id="SECID0EDXAG"><title>Material examined.</title><p><italic>Holotype</italic>: New Caledonia: 1 adult female (2.06 mm long, 0.54 mm wide): <italic>ex Podocarpus</italic> sp., Mt. Kohgis, 12.x.1978, PN Johnson, BM 19 17 (<named-content xmlns:xlink="http://www.w3.org/1999/xlink" content-type="dwc:institutional_code" xlink:type="simple">NHMUK</named-content>). <italic>Paratypes</italic>: New Caledonia: 2 adult females, 6 puparia (2 of which contain embryos), and 1 first-instar nymph on 9 slides: same data as holotype, BM 19 17 (<named-content xmlns:xlink="http://www.w3.org/1999/xlink" content-type="dwc:institutional_code" xlink:type="simple">NHMUK</named-content>, <abbrev xmlns:xlink="http://www.w3.org/1999/xlink" content-type="institution" xlink:title="US National Scale Insect Collection in Beltsville, Maryland" id="ABBRID0EZXAG" xlink:type="simple">USNM</abbrev>). Note that one slide further specifies that the elevation was 900 m, and that a possible species assignment for the host was <italic><tp:taxon-name><tp:taxon-name-part taxon-name-part-type="genus" reg="Podocarpus">P.</tp:taxon-name-part><tp:taxon-name-part taxon-name-part-type="species" reg="longifollatus">longifollatus</tp:taxon-name-part></tp:taxon-name></italic>.</p></tp:treatment-sec><tp:treatment-sec sec-type="description" id="SECID0EJYAG"><title>Description.</title><p><bold>Adult female, n = 3.</bold> Pupillarial. Body 0.94–2.06 mm long, 0.51–0.54 mm wide; outline elongate, margins of head and pygidium rounded.</p><p><italic>Pygidium</italic> with two lobes on each side, each longer than wide, lanceolate (i.e., distal half tapering to pointed apex), base slightly overlaying venter of pygidium. Plates spiniform, slightly longer than lobes, two between L1s, two between L1 and L2, ~8 anterolateral of L2. Dorsum with sclerotic area containing anus, plus two smaller patches posterior to anus, medial patch confluent with that around anus in some specimens; anus ~20 μm long and ~15 μm wide. Few small ducts scattered along posterior margin, each ~5 µm long. Venter of pygidium with perivulvar pores in five distinct groups, each side of the body with a lateral group of ~20 pores, and an anterolateral group of ~25 pores, anteromedial group with 10–20 pores.</p><p><italic>Prepygidial segments</italic> Dorsum with few fine, hair-like setae. On venter, four groups of pre-pygidial pores, one group of 12–20 pores on the submargin of each of abdominal segments IV-VI, plus one group of 2–6 pores on submedian area of segment VI. Longitudinal band of 65–85 gland tubercles running from anterior to spiracle to posterior of labium. Antennae each with five long setae, two short ones evidenced by sockets. Anterior spiracles each with cluster of 24–28 quinquelocular pores. Posterior spiracle without pores.</p><fig id="F12" position="float" orientation="portrait"><label>Figure 12.</label><caption><p><bold>a</bold> Adult female of <italic><tp:taxon-name><tp:taxon-name-part taxon-name-part-type="genus" reg="Leucaspis">Leucaspis</tp:taxon-name-part><tp:taxon-name-part taxon-name-part-type="species" reg="montikoghis">montikoghis</tp:taxon-name-part></tp:taxon-name></italic> sp. n. with enlargement of <bold>b</bold> pygidium.</p></caption><graphic xmlns:xlink="http://www.w3.org/1999/xlink" xlink:href="zookeys-782-011-g012.jpg" id="oo_223650.jpg" position="float" orientation="portrait" xlink:type="simple"/></fig></tp:treatment-sec><tp:treatment-sec sec-type="comments" id="SECID0EZZAG"><title>Comments.</title><p>The genus <italic><tp:taxon-name><tp:taxon-name-part taxon-name-part-type="genus" reg="Leucaspis">Leucaspis</tp:taxon-name-part></tp:taxon-name></italic> Signoret was erected for the type species <italic><tp:taxon-name><tp:taxon-name-part taxon-name-part-type="genus" reg="Aspidiotus">Aspidiotus</tp:taxon-name-part><tp:taxon-name-part taxon-name-part-type="species" reg="pini">pini</tp:taxon-name-part></tp:taxon-name></italic> Hartig. There are 34 nominal species of <italic><tp:taxon-name><tp:taxon-name-part taxon-name-part-type="genus" reg="Leucaspis">Leucaspis</tp:taxon-name-part></tp:taxon-name></italic> (<xref ref-type="bibr" rid="B11">García Morales et al. 2016</xref>). Nineteen of these occur in New Zealand (~2000 km south of New Caledonia), 16 of which are endemic, and one of which is only known from New Zealand and Australia (which is home to only this one species of <italic><tp:taxon-name><tp:taxon-name-part taxon-name-part-type="genus" reg="Leucaspis">Leucaspis</tp:taxon-name-part></tp:taxon-name></italic>). The true species diversity of New Zealand’s <italic><tp:taxon-name><tp:taxon-name-part taxon-name-part-type="genus" reg="Leucaspis">Leucaspis</tp:taxon-name-part></tp:taxon-name></italic> is apt to be much greater (<xref ref-type="bibr" rid="B14">Henderson 2011</xref>; personal observations of material in the <abbrev xmlns:xlink="http://www.w3.org/1999/xlink" content-type="institution" xlink:title="US National Scale Insect Collection in Beltsville, Maryland" id="ABBRID0EO2AG" xlink:type="simple">USNM</abbrev>). The species <italic><tp:taxon-name><tp:taxon-name-part taxon-name-part-type="genus" reg="Leucaspis">L.</tp:taxon-name-part><tp:taxon-name-part taxon-name-part-type="species" reg="bugnicourti">bugnicourti</tp:taxon-name-part></tp:taxon-name></italic> Cohic is endemic to New Caledonia, but would appear to be more closely related to species outside of <italic><tp:taxon-name><tp:taxon-name-part taxon-name-part-type="genus" reg="Leucaspis">Leucaspis</tp:taxon-name-part></tp:taxon-name></italic>, for example <italic><tp:taxon-name><tp:taxon-name-part taxon-name-part-type="genus" reg="Fijifiorinia">Fijifiorinia</tp:taxon-name-part></tp:taxon-name></italic> spp. (<xref ref-type="bibr" rid="B24">Williams and Watson 1988</xref>). <xref ref-type="bibr" rid="B20">Takagi (1969)</xref> gives us a meticulous diagnosis of the genus. We paraphrase it here. The adult female can be recognized by (1) being pupillarial, and by having (2) an elongate body outline; (3) small sclerotic patches on dorsum of pygidium; (4) each side of the pygidium with 1–4 lobes, with medial lobes well separated; (5) plates absent, spiniform or fimbriate; (6) gland tubercles on venter of thorax; (7) dorsal ducts absent or present only along the pygidial margin, when present short, with sclerotized oral rim; (8) antenna with 2–6 fleshy setae; (9) anterior spiracle with cluster of disc pores adjacent; (10) anus in anterior third of the pygidium; (11) perivulvar disc pores in five groups; (12) many species with pre-pygidial pores. The new species, <italic><tp:taxon-name><tp:taxon-name-part taxon-name-part-type="genus" reg="Leucaspis">L.</tp:taxon-name-part><tp:taxon-name-part taxon-name-part-type="species" reg="montikoghis">montikoghis</tp:taxon-name-part></tp:taxon-name></italic>, can be recognized by having two pairs of broad lanceolate pygidial lobes, spiniform plates, and many pores (~20) in the posterior pre-pygidial group. The latter trait is especially distinctive; there are about twice as many pores in this group as in any described species.</p><p><xref ref-type="bibr" rid="B5">Brittin (1937)</xref> provides a synthetic treatment of the <italic><tp:taxon-name><tp:taxon-name-part taxon-name-part-type="genus" reg="Leucaspis">Leucaspis</tp:taxon-name-part></tp:taxon-name></italic> species occurring in New Zealand that he was aware of at that time (13 in all). We recommend this, along with Takagi’s diagnosis, as good resources to start gaining familiarity with this group. <xref ref-type="bibr" rid="B7">de Boer and Valentine (1977)</xref> provide an excellent re-description of <italic><tp:taxon-name><tp:taxon-name-part taxon-name-part-type="genus" reg="Leucaspis">L.</tp:taxon-name-part><tp:taxon-name-part taxon-name-part-type="species" reg="gigas">gigas</tp:taxon-name-part></tp:taxon-name></italic>, along with four similar species, one of which was new at that time. <xref ref-type="bibr" rid="B15">Henderson et al. (2010)</xref> described an additional two New Zealand species.</p></tp:treatment-sec><tp:treatment-sec sec-type="etymology" id="SECID0E64AG"><title>Etymology.</title><p>The species epithet is taken from the type locality and is a noun in apposition.</p></tp:treatment-sec><ref-list><ref id="B11"><mixed-citation xmlns:xlink="http://www.w3.org/1999/xlink" xlink:type="simple"><person-group><name name-style="western"><surname>García Morales</surname><given-names>M</given-names></name><name name-style="western"><surname>Denno</surname><given-names>BD</given-names></name><name name-style="western"><surname>Miller</surname><given-names>DR</given-names></name><name name-style="western"><surname>Miller</surname><given-names>GL</given-names></name><name name-style="western"><surname>Ben-Dov</surname><given-names>Y</given-names></name><name name-style="western"><surname>Hardy</surname><given-names>NB</given-names></name></person-group> (<year>2016</year>) ScaleNet: a literature-based model of scale insect biology and systematics. Database: The Journal of Biological Databases and Curation 2016: bav118.</mixed-citation></ref><ref id="B14"><mixed-citation xmlns:xlink="http://www.w3.org/1999/xlink" xlink:type="simple"><person-group><name name-style="western"><surname>Henderson</surname><given-names>RC</given-names></name></person-group> (<year>2011</year>) <source><tp:taxon-name><tp:taxon-name-part taxon-name-part-type="family">Diaspididae</tp:taxon-name-part></tp:taxon-name> (<tp:taxon-name><tp:taxon-name-part taxon-name-part-type="class">Insecta</tp:taxon-name-part></tp:taxon-name>: <tp:taxon-name><tp:taxon-name-part taxon-name-part-type="order">Hemiptera</tp:taxon-name-part></tp:taxon-name>: <tp:taxon-name><tp:taxon-name-part taxon-name-part-type="superfamily">Coccoidea</tp:taxon-name-part></tp:taxon-name>), Fauna of New Zealand, No.</source><publisher-name>66 Lincoln Canterbury</publisher-name>, <publisher-loc>New Zealand</publisher-loc>, <size units="page">275 pp</size>.</mixed-citation></ref><ref id="B24"><mixed-citation xmlns:xlink="http://www.w3.org/1999/xlink" xlink:type="simple"><person-group><name name-style="western"><surname>Williams</surname><given-names>DJ</given-names></name><name name-style="western"><surname>Watson</surname><given-names>GW</given-names></name></person-group> (<year>1988</year>) <source>The Scale Insects of the Tropical South Pacific Region. Pt. 1. The Armoured Scales (<tp:taxon-name><tp:taxon-name-part taxon-name-part-type="family">Diaspididae</tp:taxon-name-part></tp:taxon-name>).</source><publisher-name>CAB International Wallingford</publisher-name>, <publisher-loc>UK</publisher-loc>, <size units="page">290 pp</size>.</mixed-citation></ref><ref id="B20"><mixed-citation xmlns:xlink="http://www.w3.org/1999/xlink" xlink:type="simple"><person-group><name name-style="western"><surname>Takagi</surname><given-names>S</given-names></name></person-group> (<year>1969</year>) <article-title><tp:taxon-name><tp:taxon-name-part taxon-name-part-type="family">Diaspididae</tp:taxon-name-part></tp:taxon-name> of Taiwan based on material collected in connection with the Japan-U.S. Co-operative Science Programme, 1965 (<tp:taxon-name><tp:taxon-name-part taxon-name-part-type="suborder">Homoptera</tp:taxon-name-part></tp:taxon-name>: <tp:taxon-name><tp:taxon-name-part taxon-name-part-type="superfamily">Coccoidea</tp:taxon-name-part></tp:taxon-name>). Part I.</article-title><source><tp:taxon-name><tp:taxon-name-part taxon-name-part-type="class">Insecta</tp:taxon-name-part></tp:taxon-name> Matsumurana</source><volume>32</volume>: <fpage>1</fpage>–<lpage>110</lpage>.</mixed-citation></ref><ref id="B5"><mixed-citation xmlns:xlink="http://www.w3.org/1999/xlink" xlink:type="simple"><person-group><name name-style="western"><surname>Brittin</surname><given-names>G</given-names></name></person-group> (<year>1937</year>) <article-title>Notes on the genus <italic><tp:taxon-name><tp:taxon-name-part taxon-name-part-type="genus">Leucaspis</tp:taxon-name-part></tp:taxon-name></italic>, with descriptions of thirteen New Zealand species and redescription of eight foreign species.</article-title><source>Transactions and Proceedings of the Royal Society of New Zealand</source><volume>67</volume>: <fpage>281</fpage>–<lpage>301</lpage>.</mixed-citation></ref><ref id="B7"><mixed-citation xmlns:xlink="http://www.w3.org/1999/xlink" xlink:type="simple"><person-group><name name-style="western"><surname>de Boer</surname><given-names>JA</given-names></name><name name-style="western"><surname>Valentine</surname><given-names>EW</given-names></name></person-group> (<year>1977</year>) The identity of <italic><tp:taxon-name><tp:taxon-name-part taxon-name-part-type="genus">Leucaspis</tp:taxon-name-part><tp:taxon-name-part taxon-name-part-type="species">gigas</tp:taxon-name-part></tp:taxon-name></italic> (<tp:taxon-name><tp:taxon-name-part taxon-name-part-type="suborder">Homoptera</tp:taxon-name-part></tp:taxon-name>: <tp:taxon-name><tp:taxon-name-part taxon-name-part-type="family">Diaspididae</tp:taxon-name-part></tp:taxon-name>), with descriptions of four similar species in New Zealand, New Zealand Journal of Zoology 4: 153–164</mixed-citation></ref><ref id="B15"><mixed-citation xmlns:xlink="http://www.w3.org/1999/xlink" xlink:type="simple"><person-group><name name-style="western"><surname>Henderson</surname><given-names>RC</given-names></name><name name-style="western"><surname>Sultan</surname><given-names>A</given-names></name><name name-style="western"><surname>Robertson</surname><given-names>AW</given-names></name></person-group> (<year>2010</year>) <article-title>Scale insect fauna (<tp:taxon-name><tp:taxon-name-part taxon-name-part-type="family">Hemiptera</tp:taxon-name-part></tp:taxon-name>: <tp:taxon-name><tp:taxon-name-part taxon-name-part-type="family">Sternorrhyncha</tp:taxon-name-part></tp:taxon-name>: <tp:taxon-name><tp:taxon-name-part taxon-name-part-type="family">Coccoidea</tp:taxon-name-part></tp:taxon-name>) of New Zealand’s pygmy mistletoes (Korthalsella: Viscaceae) with description of three new species: <italic><tp:taxon-name><tp:taxon-name-part taxon-name-part-type="genus">Leucaspis</tp:taxon-name-part><tp:taxon-name-part taxon-name-part-type="species">albotecta</tp:taxon-name-part></tp:taxon-name></italic>, <italic><tp:taxon-name><tp:taxon-name-part taxon-name-part-type="genus">Leucaspis</tp:taxon-name-part><tp:taxon-name-part taxon-name-part-type="species">trilobata</tp:taxon-name-part></tp:taxon-name></italic> (<tp:taxon-name><tp:taxon-name-part taxon-name-part-type="family">Diaspididae</tp:taxon-name-part></tp:taxon-name>) and <italic><tp:taxon-name><tp:taxon-name-part taxon-name-part-type="genus">Eriococcus</tp:taxon-name-part><tp:taxon-name-part taxon-name-part-type="species">korthalsellae</tp:taxon-name-part></tp:taxon-name></italic> (<tp:taxon-name><tp:taxon-name-part taxon-name-part-type="family">Eriococcidae</tp:taxon-name-part></tp:taxon-name>)</article-title><source>Zootaxa</source><volume>2644</volume>: <fpage>1</fpage>–<lpage>24</lpage>.</mixed-citation></ref></ref-list></tp:taxon-treatment>
