# Supplementary material for: Doubling the known endemic species diversity of New Caledonian armored scale insects (Hemiptera, Diaspididae)
Source: Zookeys. 2018 Aug 16;(782):11–47. doi: 10.3897/zookeys.782.27938 (PMC6160803; doi:10.3897/zookeys.782.27938)
Supplement: XML Treatment for Neomorgania nothofagi [file zookeys.782.27938-treatment13.xml]

<!DOCTYPE tp:taxon-treatment
  PUBLIC "-//TaxonX//DTD Taxonomic Treatment Publishing DTD v0 20100105//EN" "tax-treatment-NSO.dtd">
<tp:taxon-treatment xmlns:tp="http://www.plazi.org/taxpub"><tp:treatment-meta><kwd-group><label>Taxon classification</label><kwd><named-content xmlns:xlink="http://www.w3.org/1999/xlink" content-type="kingdom">Animalia</named-content></kwd><kwd><named-content xmlns:xlink="http://www.w3.org/1999/xlink" content-type="order">Hemiptera</named-content></kwd><kwd><named-content xmlns:xlink="http://www.w3.org/1999/xlink" content-type="family">Diaspididae</named-content></kwd></kwd-group><mixed-citation publication-type="journal"><person-group><name><surname>Hardy</surname><given-names>Nate B.</given-names></name><name><surname>Williams</surname><given-names>Douglas J.</given-names></name></person-group><article-title>Doubling the known endemic species diversity of New Caledonian armored scale insects (<tp:taxon-name><tp:taxon-name-part taxon-name-part-type="order">Hemiptera</tp:taxon-name-part></tp:taxon-name>, <tp:taxon-name><tp:taxon-name-part taxon-name-part-type="family">Diaspididae</tp:taxon-name-part></tp:taxon-name>)</article-title><source>Zookeys</source><day>16</day><month>8</month><year>2018</year><volume>2018</volume><issue>782</issue><fpage>11</fpage><lpage>47</lpage><pub-id pub-id-type="doi">10.3897/zookeys.782.27938</pub-id></mixed-citation></tp:treatment-meta><tp:nomenclature><tp:taxon-name>
            <tp:taxon-name-part taxon-name-part-type="genus" reg="Neomorgania">Neomorgania</tp:taxon-name-part>
            <tp:taxon-name-part taxon-name-part-type="species" reg="nothofagi">nothofagi</tp:taxon-name-part>
            <object-id xmlns:xlink="http://www.w3.org/1999/xlink" content-type="zoobank" xlink:type="simple">http://zoobank.org/60F7F46C-7473-49D1-9D35-B63B8510CFEE</object-id>
          </tp:taxon-name><tp:taxon-status xmlns:xlink="http://www.w3.org/1999/xlink" xlink:type="simple">sp. n.</tp:taxon-status><xref ref-type="fig" rid="F14">Figure 14</xref></tp:nomenclature><tp:treatment-sec sec-type="material" id="SECID0EXHBG"><title>Material examined.</title><p><italic>Holotype</italic>: New Caledonia: 1 adult female (1.08 mm long, 0.76 mm wide): <italic>ex <tp:taxon-name><tp:taxon-name-part taxon-name-part-type="genus" reg="Nothofagus">Nothofagus</tp:taxon-name-part></tp:taxon-name> codonandra</italic>, Riviera Bleue, 10.x.1978, JS Dugdale, BM 19 11 (<named-content xmlns:xlink="http://www.w3.org/1999/xlink" content-type="dwc:institutional_code" xlink:type="simple">NHMUK</named-content>). <italic>Paratypes</italic>: New Caledonia: 5 adult females on 5 slides: same data as holotype, BM 19 11 (<named-content xmlns:xlink="http://www.w3.org/1999/xlink" content-type="dwc:institutional_code" xlink:type="simple">NHMUK</named-content>, <abbrev xmlns:xlink="http://www.w3.org/1999/xlink" content-type="institution" xlink:title="US National Scale Insect Collection in Beltsville, Maryland" id="ABBRID0EUIBG" xlink:type="simple">USNM</abbrev>); 6 adult females and 1 second-instar nymph on 7 slides: <italic>ex <tp:taxon-name><tp:taxon-name-part taxon-name-part-type="genus" reg="Nothofagus">Nothofagus</tp:taxon-name-part></tp:taxon-name> baumanii</italic>, Mt. Mou, 2.xi.1978, PN Johnson, BM 19 5, BM 19 20 (<named-content xmlns:xlink="http://www.w3.org/1999/xlink" content-type="dwc:institutional_code" xlink:type="simple">NHMUK</named-content>, <abbrev xmlns:xlink="http://www.w3.org/1999/xlink" content-type="institution" xlink:title="US National Scale Insect Collection in Beltsville, Maryland" id="ABBRID0EHJBG" xlink:type="simple">USNM</abbrev>, <named-content xmlns:xlink="http://www.w3.org/1999/xlink" content-type="dwc:institutional_code" xlink:type="simple">MNHN</named-content>).</p></tp:treatment-sec><tp:treatment-sec sec-type="description" id="SECID0ERJBG"><title>Description.</title><p><bold>Adult female, n = 12.</bold> Presumed to secrete scale cover. Body 1.07–1.56 mm long, broadest near posterior end of fused head and prothorax (0.76–1.17 um); outline roughly turbinate (head and thorax broad, abdomen tapering caudally), deeply incised between thoracic segments and between posterior pre-pygidial abdominal segments.</p><p><italic>Pygidium</italic> only with one lobe, L1, on each side of body, triangular in shape, with medial edge in close proximity to midline and parallel to it, apex oblique, extending to body margin. Dorsum of pygidium with subtriangular sclerotic area of smooth cuticle, lateral edges converging to posterior margin lateral of L1, with narrow, bifurcate groove in sclerotic area lateral of L1, one smaller oblique sclerite lateral of main sclerite, separated from it by membranous furrow. Anus mediolaterally compressed, ~12 µm long, 4 µm wide, in posterior third of pygidium, at anterior end of triangular, medial groove in sclerite. Two simple plates, each with blunt apex, laterad of L1 on each side of body, at base of membranous furrows. One-barred macroducts in base of bifurcate groove lateral of L1, in furrow between central sclerite and lateral sclerite, in line along submargin, decreasing in size anterolaterally. Venter of pygidium with vulva in anterior half. One cluster of perivulvar pores (30–41) on each side of body, anterolaterally of vulva.</p><p><italic>Prepygidial segments</italic> Dorsum with fine, hair-like setae, scattered along margin, decreasing in length mesally, one in each side of submargin and one in the submedial area of meso- and meta-thorax, only submedial seta present on prothorax. Cluster of short macroducts (~5 μm) on submargins of fused head + prothorax. Microducts in submedial clusters on each thoracic segment and anterior abdominal segments. On venter, microducts scattered along submargin of anterior abdominal segments, a few near anterior spiracle, surrounding and mixed in with cluster of disc pores. Small setae in distinct longitudinal submedial and submarginal lines across abdominal segments, a few additional setae between these lines. Antennae each with one long seta, one small seta evidenced by second socket. Large cluster of 40–55 quinquelocular pores medial of anterior spiracles. Posterior spiracles without pores.</p><fig id="F14" position="float" orientation="portrait"><label>Figure 14.</label><caption><p><bold>a</bold> Adult female of <italic><tp:taxon-name><tp:taxon-name-part taxon-name-part-type="genus" reg="Neomorgania">Neomorgania</tp:taxon-name-part><tp:taxon-name-part taxon-name-part-type="species" reg="nothofagi">nothofagi</tp:taxon-name-part></tp:taxon-name></italic> sp. n. with enlargement of <bold>b</bold> pygidium.</p></caption><graphic xmlns:xlink="http://www.w3.org/1999/xlink" xlink:href="zookeys-782-011-g014.jpg" id="oo_223652.jpg" position="float" orientation="portrait" xlink:type="simple"/></fig></tp:treatment-sec><tp:treatment-sec sec-type="comments" id="SECID0ESLBG"><title>Comments.</title><p>The genus <italic><tp:taxon-name><tp:taxon-name-part taxon-name-part-type="genus" reg="Neomorgania">Neomorgania</tp:taxon-name-part></tp:taxon-name></italic> was erected by <xref ref-type="bibr" rid="B16">MacGillivray (1921)</xref> for the three species <italic><tp:taxon-name><tp:taxon-name-part taxon-name-part-type="genus" reg="Aspidiotus">Aspidiotus</tp:taxon-name-part><tp:taxon-name-part taxon-name-part-type="species" reg="junctiloba">junctiloba</tp:taxon-name-part></tp:taxon-name></italic> Marlatt, <italic><tp:taxon-name><tp:taxon-name-part taxon-name-part-type="genus" reg="Aspidiotus">A.</tp:taxon-name-part><tp:taxon-name-part taxon-name-part-type="species" reg="acaciae">acaciae</tp:taxon-name-part></tp:taxon-name></italic> Morgan, and <italic><tp:taxon-name><tp:taxon-name-part taxon-name-part-type="genus" reg="Aspidiotus">A.</tp:taxon-name-part><tp:taxon-name-part taxon-name-part-type="species" reg="eucalypti">eucalypti</tp:taxon-name-part></tp:taxon-name></italic> Maskell. <xref ref-type="bibr" rid="B3">Brimblecombe (1954)</xref> considered these to be one and the same, and synonomized the names under <italic><tp:taxon-name><tp:taxon-name-part taxon-name-part-type="genus" reg="Neomargania">Neomargania</tp:taxon-name-part><tp:taxon-name-part taxon-name-part-type="species" reg="eucalypti">eucalypti</tp:taxon-name-part></tp:taxon-name></italic>, which <xref ref-type="bibr" rid="B10">Ferris (1941)</xref> had designated as the type species of the genus. Following <xref ref-type="bibr" rid="B3">Brimblecombe (1954)</xref>, the following characters are diagnostic of <italic><tp:taxon-name><tp:taxon-name-part taxon-name-part-type="genus" reg="Neomorgania">Neomorgania</tp:taxon-name-part></tp:taxon-name></italic>: (1) margin of thorax with pronounced incision; (2) pygidium with only one pair of lobes, L1s, which are adpressed but not fused beyond base; (3) basal scleroses absent; (4) paraphyses present: in <italic><tp:taxon-name><tp:taxon-name-part taxon-name-part-type="genus" reg="Neomargania">N.</tp:taxon-name-part><tp:taxon-name-part taxon-name-part-type="species" reg="eucalypti">eucalypti</tp:taxon-name-part></tp:taxon-name></italic> these are distinct only at the lateral edge of the medial lobes, and are slightly longer than the lobes themselves; (5) no more than a single small plate lateral of the medial lobe; (6) one-barred macroducts smaller than the average across armored scale species; (7) anus small, at anterior end of triangular groove that terminates between the medial lobes; (8) margin of pygidium crenulate near medial lobes; (9) perivulvar pores absent. With a few of exceptions, the adult female of the new species, <italic><tp:taxon-name><tp:taxon-name-part taxon-name-part-type="genus" reg="Neomorgania">N.</tp:taxon-name-part><tp:taxon-name-part taxon-name-part-type="species" reg="nothofagi">nothofagi</tp:taxon-name-part></tp:taxon-name></italic>, fits each of these definitions. The exceptions are that it has one group of perivulvar pores on each side of the body, it has two simple plates on each side of the pygidium, and the paraphyses are shorter than the medial lobes. <italic><tp:taxon-name><tp:taxon-name-part taxon-name-part-type="genus" reg="Neomorgania">N.</tp:taxon-name-part><tp:taxon-name-part taxon-name-part-type="species" reg="nothofagi">nothofagi</tp:taxon-name-part></tp:taxon-name></italic> can also be distinguished by having the body outline incised between the meso- and metathorax, in addition to between the pro- and mesothorax. Furthermore, it has a large cluster of quinquelocular pores mesal of each anterior spiracle; pores are absent from this location in Brimblecombe’s illustration of <italic><tp:taxon-name><tp:taxon-name-part taxon-name-part-type="genus" reg="Neomargania">N.</tp:taxon-name-part><tp:taxon-name-part taxon-name-part-type="species" reg="eucalypti">eucalypti</tp:taxon-name-part></tp:taxon-name></italic>, and he does not mention them in his diagnosis.</p></tp:treatment-sec><tp:treatment-sec sec-type="etymology" id="SECID0EOPBG"><title>Etymology.</title><p>We follow the practice of previous taxonomists, and take the species epithet of a <italic><tp:taxon-name><tp:taxon-name-part taxon-name-part-type="genus" reg="Neomorgania">Neomorgania</tp:taxon-name-part></tp:taxon-name></italic> species from its host plant, in this case <italic><tp:taxon-name><tp:taxon-name-part taxon-name-part-type="genus" reg="Nothofagus">Nothofagus</tp:taxon-name-part></tp:taxon-name></italic>.</p></tp:treatment-sec><ref-list><ref id="B16"><mixed-citation xmlns:xlink="http://www.w3.org/1999/xlink" xlink:type="simple"><person-group><name name-style="western"><surname>MacGillivray</surname><given-names>AD</given-names></name></person-group> (<year>1921</year>) <source>The <tp:taxon-name><tp:taxon-name-part taxon-name-part-type="family">Coccidae</tp:taxon-name-part></tp:taxon-name>. Tables for the Identification of the Subfamilies and Some of the More Important Genera and Species, together with Discussions.</source><publisher-name>Scarab</publisher-name>, <publisher-loc>Urbana, Ill</publisher-loc>, <size units="page">502 pp</size>.</mixed-citation></ref><ref id="B3"><mixed-citation xmlns:xlink="http://www.w3.org/1999/xlink" xlink:type="simple"><person-group><name name-style="western"><surname>Brimblecombe</surname><given-names>AR</given-names></name></person-group> (<year>1954</year>) <article-title>Studies of <tp:taxon-name><tp:taxon-name-part taxon-name-part-type="superfamily">Coccoidea</tp:taxon-name-part></tp:taxon-name>. 2. Revision of some of the Australian <tp:taxon-name>Aspidiotini</tp:taxon-name> described by Maskell.</article-title><source>Queensland Journal of Agricultural Science</source><volume>11</volume>: <fpage>149</fpage>–<lpage>160</lpage>.</mixed-citation></ref><ref id="B10"><mixed-citation xmlns:xlink="http://www.w3.org/1999/xlink" xlink:type="simple"><person-group><name name-style="western"><surname>Ferris</surname><given-names>GF</given-names></name></person-group> (<year>1941</year>) <source>Atlas of the scale insects of North America. Series 3.</source><publisher-name>Stanford University Press Palo Alto</publisher-name>, <publisher-loc>California</publisher-loc>, <size units="page">240 pp</size>.</mixed-citation></ref></ref-list></tp:taxon-treatment>
